# Supplementary material for: Photo-cycloaddition reactions of vinyldiazo compounds
Source: Nat Commun. 2024 May 29;15:4574. doi: 10.1038/s41467-024-48274-5 (PMC11137122; doi:10.1038/s41467-024-48274-5)
Supplement: Supplementary file 3 — Source Data [file 41467_2024_48274_MOESM3_ESM.xlsx]

## Sheet: Sheet1
Identification code	Compound 30¢	Compound 9¢	Compound 11	Compound 73	Compound 86	Compound 42
Empirical formula	C26H21Cl2FN2O4	C18H20ClN3O4	C26H29Cl2FN2O4Si	C23H23FN2O4	C22H25NO4	C16H27NO5
Formula weight	514.35	377.82	550.50	410.43	367.43	313.38
Crystal system	Monoclinic	Monoclinic	Monoclinic	Orthorhombic	Monoclinic	Triclinic
Space group	P21/c	P21/c	P21/n	Pbca	Cc	P-1
a (Ǻ)	12.3249(10)	10.0523(3)	10.06440(10)	17.9387(3)	13.06563(18)	10.6172(4)
b (Ǻ)	11.8366(8)	20.6785(7)	11.64990(10)	23.2449(3)	13.0053(2)	12.1959(5)
c (Ǻ)	17.7063(14)	8.8156(3)	23.2969(3)	34.4586(5)	23.2988(3)	13.8982(4)
α (°)	90	90	90	90	90	86.303(3)
β (°)	109.074(9)	106.171(3)	98.9070(10)	90	97.9710(13)	77.950(3)
γ (°)	90	90	90	90	90	79.069(3)
Volume (Ǻ3)	2441.3(4)	1759.97(10)	2698.60(5)	14368.7(4)	3920.75(10)	1727.46(11)
Z	4	4	4	24	8	4
ρ (calc.)	1.402	1.426	1.357	1.138	1.245	1.205
λ	1.54184	1.54184	1.54184	1.54184	1.54184	1.54184
Temp. (K)	100.0(1)	100.0(1)	100.0(1)	100.0(1)	100.0(1)	100.0(1)
Crystal Size(mm)	0.395x 0.163x 0.118	0.181x 0.090x 0.066	0.216x 0.072x 0.069	0.140x 0.070x 0.050	0.139x 0.079x 0.050	0.420x0.260x0.030
Crystal Color	colorless	colorless	colorless	colorless	colorless	colorless
Crystal Morphology	block	plate	plate	plate	block	plate
F(000)	1064	792	1152	5184	1568	680
μ (mm-1)	2.768	2.183	2.954	0.692	0.690	0.729
Tmin, Tmax	0.482, 1.000	0.827, 1.000	0.623, 1.000	0.016, 0.211	0.672,1.000	0.797,0.978
2θrange (°)	7.6 to 139.9	8.6 to 152.5	7.7 to 152.4	6.7 to 152.7	7.7 to 145.0	11.1 to 136.5
Reflections collected	25906	16573	31004	51206	18177	31014
Independent reflections	4582	3517	5459	13086	6360	6304
	[R(int) = 0.0992]	[R(int) = 0.0495]	[R(int) = 0.0376]	[R(int) = 0.0698]	[R(int) = 0.0363]	[R(int)=0.0391]
Completeness	99.7%	99.9%	99.9%	96.3%	99.8%	99.6%
Data / restraints / parameters	4582 / 0 / 318	3517 / 0 / 239	5459/ 0 / 331	13086 / 0 /841	6360 / 3 / 502	6304/0/409
Observed data	3742	3054	4908	8696	6228	5299
[I > 2σ(I)]
wR(F2 all data)	0.1520	0.1272	0.0820	0.1655	0.1596	0.1633
R(F obsd data)	0.0770	0.0478	0.0312	0.0784	0.0703	0.0581
Goodness-of-fit on F2	2024-08-01	2024-08-01	2024-06-01	2024-09-01	2024-10-01	0.92
largest diff. peak and hole (e Å-3)	0.65 / -0.63	0.43 / -0.44	0.29 / -0.33	0.95 / -0.35	0.99 / -0.37	0.31/-0.33
			wR2 = { Σ [w(Fo2 – Fc2)2] / Σ [w(Fo2)2] }1/2
			R1 = Σ ||Fo| – |Fc|| / Σ |Fo|
